# Supplementary material for: Heat Stress during Summer Attenuates Expression of the Hypothalamic Kisspeptin, an Upstream Regulator of the Hypothalamic–Pituitary–Gonadal Axis, in Domestic Sows
Source: Animals (Basel). 2022 Oct 28;12(21):2967. doi: 10.3390/ani12212967 (PMC9657376; doi:10.3390/ani12212967)
Supplement: Supplementary file 1 [file animals-12-02967-s001.zip]

Archive with 1 entries (1 files):
- animals-1986119-supplementary.pdf
